# Supplementary material for: Estimating the impact of direct acting antiviral therapy on the prevalence of hepatitis C virus infection using phylogenetics
Source: Virus Res. 2025 Mar 26;355:199566. doi: 10.1016/j.virusres.2025.199566 (PMC11999633; doi:10.1016/j.virusres.2025.199566)
Supplement: Supplementary file 2 [file mmc2.xlsx]

## Sheet: Skyline_1a_140_acute_chronic
Column1	Column2	Column3	Column4	Column5
	Bayesian Skyline: 1a_140_A_C_1000M_GTR_LNRC_LF.log.txt
Time	Mean	Median	Upper	Lower
2019.7	4085.099272235548	2669.9879564224316	16291.76486020517	1226.639210092067
2019.0217369647876	4085.099272235548	2669.9879564224316	16291.76486020517	1226.639210092067
2018.343473929575	4085.099272235548	2669.9879564224316	16291.76486020517	1226.639210092067
2017.6652108943626	4085.099272235548	2669.9879564224316	16291.76486020517	1226.639210092067
2016.9869478591502	4083.2805060643464	2669.6358862241223	16291.76486020517	1226.639210092067
2016.3086848239377	4074.7196421580406	2662.982370817077	16291.76486020517	1226.639210092067
2015.6304217887252	3829.321633590077	2636.407912013654	15327.884620849765	1254.353951289165
2014.9521587535128	3640.9558277371452	2601.280554102558	13636.126830050274	1226.639210092067
2014.2738957183003	3316.4738459701703	2449.4748766278635	10406.717262756634	1216.6172535826818
2013.5956326830878	2998.5292317381686	2340.239082311159	8563.319865777828	1193.4426922196108
2012.9173696478754	2843.578486278383	2275.6428867952027	7660.394568439648	1163.2813761525101
2012.239106612663	2725.8843678873973	2265.5718247975856	6840.438895233946	1110.7646789525156
2011.5608435774504	2634.9966452050257	2257.797515697949	6130.985863012714	1067.7981521409868
2010.882580542238	2543.2745168476026	2243.223990857121	5742.484145314783	1067.7981521409868
2010.2043175070255	2523.63408839626	2249.6330443466472	5689.426559798263	1103.9118490114233
2009.526054471813	2494.118133717001	2232.976032354929	5623.72921881982	1060.0663250041869
2008.8477914366006	2472.048780388833	2219.0764813591964	5179.281652719698	1110.5068141691781
2008.169528401388	2461.720937280863	2216.774259653092	5179.281652719698	1104.6179029434313
2007.4912653661756	2483.6698860915208	2238.590542256656	5189.579975468929	1132.5730257457665
2006.8130023309632	2475.449124493849	2214.0141835289005	5189.579975468929	1116.0688886579535
2006.1347392957507	2483.9450082685316	2222.3449863430915	5179.281652719698	1132.5730257457665
2005.4564762605382	2471.225238782101	2225.312545477559	4838.784933510053	1207.0287890179447
2004.7782132253258	2470.437291036267	2232.976032354929	4847.003738857862	1224.0589333083192
2004.0999501901133	2495.7428927635397	2248.576561919744	4847.003738857862	1272.9267382863284
2003.4216871549008	2523.5072747545437	2265.5718247975856	4935.093733223446	1283.98138973478
2002.7434241196884	2549.1136837282675	2289.629576191382	5189.579975468929	1344.7657615408725
2002.065161084476	2536.398021708242	2315.063902007337	4847.003738857862	1337.0882184023346
2001.3868980492634	2535.6842011278195	2320.0634873499384	4558.521454500877	1372.282104072155
2000.708635014051	2535.540466706594	2327.688707632172	4522.981134053934	1399.491481745751
2000.0303719788385	2526.9724015488187	2329.5660349108425	4478.793450329766	1331.4948268203048
1999.352108943626	2541.5787976106053	2342.5529674316363	4522.981134053934	1331.4948268203048
1998.6738459084136	2548.4073433799977	2351.0084445560105	4522.981134053934	1314.7537040087636
1997.995582873201	2570.882407319292	2368.6624150570574	4576.318504574781	1316.3568831199457
1997.3173198379886	2573.1199307503007	2369.229935118516	4586.182963952824	1330.796178225628
1996.6390568027762	2569.35372417351	2380.215857752947	4586.182963952824	1330.796178225628
1995.9607937675637	2606.6084035005747	2422.531327921163	4915.112966472078	1314.7537040087636
1995.2825307323512	2616.845291785041	2427.93536590943	5067.763919697984	1314.7537040087636
1994.6042676971388	2636.633116863292	2435.724888869485	5189.579975468929	1314.7537040087636
1993.9260046619263	2642.6851860833963	2446.073704242622	5169.043243675156	1311.5208353871951
1993.2477416267138	2649.8463865862627	2451.606557598923	5127.425864813058	1314.7537040087636
1992.5694785915014	2655.8318724854716	2450.7681422053574	5127.425864813058	1311.5208353871951
1991.891215556289	2662.411483684059	2457.1584509645745	5085.44203881834	1314.7537040087636
1991.2129525210764	2660.310439502634	2457.1584509645745	5089.134308991424	1316.8743795421651
1990.534689485864	2677.5823622454805	2450.7681422053574	5254.5397878683725	1244.0105063203139
1989.8564264506515	2687.978262173684	2446.4131830843203	5313.482124836584	1230.8044047546691
1989.178163415439	2685.8384521266807	2438.7322839489016	5340.646221990859	1148.8654229468918
1988.4999003802266	2671.1832423596074	2434.4106616631957	5345.324732198053	1020.7153173888483
1987.821637345014	2674.94901946626	2438.7322839489016	5528.59591757494	858.1276853873226
1987.1433743098016	2640.298744423981	2426.8354504727727	5492.186878155754	711.301827268401
1986.4651112745892	2617.216200935565	2404.2404920873723	5492.186878155754	668.520851296609
1985.7868482393767	2592.9008357667726	2404.2404920873723	5492.186878155754	533.1194962338146
1985.1085852041642	2579.5986952405387	2400.2052113152367	5498.750931614336	496.5932476396617
1984.4303221689518	2525.5608041389783	2373.8793916111877	5340.646221990859	351.79684491258917
1983.7520591337393	2472.9411192324606	2348.224502907006	5313.482124836584	292.90204625210947
1983.0737960985268	2444.2663185373976	2322.7304586218997	5340.646221990859	260.995221695741
1982.3955330633144	2382.7684769250363	2274.5345829219286	5340.646221990859	208.4562444578534
1981.717270028102	2346.4630028750835	2252.9465031898494	5340.646221990859	197.58698190748538
1981.0390069928894	2297.015791198448	2222.8000046783923	5313.482124836584	181.84870630425357
1980.360743957677	2251.896227569551	2180.203526103201	5313.482124836584	152.96538612216244
1979.6824809224645	2206.852264420216	2144.7252960836677	5340.646221990859	144.69098991712949
1979.004217887252	2158.29664601615	2107.7508886527007	5340.646221990859	144.10305824554044
1978.3259548520396	2105.7320366498434	2038.6936420914078	5340.646221990859	107.52894108288267
1977.647691816827	2060.3496574573655	2017.8328941586842	5340.646221990859	54.99107484601387
1976.9694287816146	1982.994939412611	1915.0327839363908	5340.646221990859	49.33748420323082
1976.2911657464022	1889.8352137020277	1778.5176750012995	5254.5397878683725	46.679251928154095
1975.6129027111897	1806.5854780786324	1654.929379346628	5084.589736998003	46.59353477846434
1974.9346396759772	1751.457430653952	1485.7022503824805	5085.44203881834	43.04889179612854
1974.2563766407648	1671.7020307807368	1305.0671075804985	5085.44203881834	40.72657702497457
1973.5781136055523	1614.6990462984463	1128.9211106465984	5130.967424961117	39.236913393209775
1972.8998505703398	1572.9565517259355	933.2034239958739	5254.5397878683725	36.77726892500348
1972.2215875351274	1524.648063724014	755.884358880078	5340.646221990859	37.26562355453439
1971.543324499915	1451.713375425757	612.5270638592485	5313.482124836584	37.14551087770464
1970.8650614647024	1388.7110493513562	511.2005175937448	5254.5397878683725	36.41241066894554
1970.18679842949	1337.9315675245527	472.4870506669047	5254.5397878683725	33.94798768531886
1969.5085353942775	1253.6578988113984	443.21335353821354	4963.099042646494	33.87244852939405
1968.830272359065	1179.9563385926663	406.3427970307414	4963.099042646494	33.16767412063087
1968.1520093238526	1106.0615156336778	372.1529188664493	4780.744994746984	32.51275294117201
1967.47374628864	1065.4916992336891	329.9668738170966	4780.744994746984	31.291580763491904
1966.7954832534276	1007.8726798606417	305.8603916321841	4746.46335059925	31.291580763491904
1966.1172202182152	938.2577883836516	269.24900389979416	4731.958160737981	31.052386202537615
1965.4389571830027	893.6370070033976	244.81783119120425	4731.958160737981	29.834756649276432
1964.7606941477902	854.9248893067459	213.1504856294848	4731.958160737981	29.613154619655372
1964.0824311125778	828.9485669258653	185.32244700566127	4698.06909566629	29.579653558222095
1963.4041680773653	777.095884745452	164.62825530438062	4697.256162461845	28.942456991563233
1962.7259050421528	735.4382892443567	116.93069286534447	4570.999272370076	28.00395244280936
1962.0476420069404	715.4550991176981	101.23355578368998	4698.06909566629	26.15420181228571
1961.3693789717279	686.782716934283	93.17102463925194	4698.06909566629	24.321718634174196
1960.6911159365154	646.1989230378099	85.34205628502883	4698.06909566629	23.20607102812201
1960.012852901303	617.1446757145875	81.92389679398458	4697.256162461845	23.09278593098036
1959.3345898660905	593.8211858716884	77.66956002153077	4549.092852934442	23.20607102812201
1958.656326830878	554.9781540196058	76.65211422275831	4374.706433423911	23.080146734148354
1957.9780637956655	529.7552424303157	74.68356294475961	4339.327804522567	22.562094610999168
1957.299800760453	498.7823913556609	72.20464851691753	4199.642710609204	20.700429025147464
1956.6215377252406	452.76290631522266	69.0719811530215	3983.0894706091317	19.91367069412681
1955.9432746900281	433.873796020223	68.0576813366982	3800.478987052078	19.629416610962746
1955.2650116548157	407.9762901170097	66.73178337095396	3800.478987052078	18.868386688511052
1954.5867486196032	393.77866007171906	65.35320662398847	3738.0128480091666	18.937440764526542
1953.9084855843907	364.25042715019055	64.86268646183798	3695.0717804714677	18.937440764526542
1953.2302225491783	346.59686574418345	64.09400589924265	3432.8948773639636	18.937440764526542
1952.5519595139658	333.88449452561935	63.58452989926126	3262.4127928986113	18.937440764526542

## Sheet: Skyline_1a_48_acute
Column1	Column2	Column3	Column4	Column5
	Bayesian Skyline: 1a_48_acute_LNRC_GTR_1000M.log.txt
Time	Mean	Median	Upper	Lower
2019.83	10095.865926656821	5310.492226965067	44624.296623917	1323.930567832454
2018.7199797001078	10095.865926656821	5310.492226965067	44624.296623917	1323.930567832454
2017.6099594002158	10095.865926656821	5310.492226965067	44624.296623917	1323.930567832454
2016.4999391003237	10095.865926656821	5310.492226965067	44624.296623917	1323.930567832454
2015.3899188004316	10095.865926656821	5310.492226965067	44624.296623917	1323.930567832454
2014.2798985005395	10095.865926656821	5310.492226965067	44624.296623917	1323.930567832454
2013.1698782006474	10095.922085983533	5309.1832902204715	44624.296623917	1323.930567832454
2012.0598579007553	10096.802995256432	5310.492226965067	44624.296623917	1329.4990094412078
2010.9498376008632	10091.807110430993	5305.327383375438	44624.296623917	1329.4990094412078
2009.8398173009712	10072.28997425351	5287.397014563927	44624.296623917	1306.870117974837
2008.729797001079	10020.676289249119	5243.659515162411	44615.023596868195	1287.1260024977216
2007.619776701187	9922.302136826213	5164.278203625675	44245.994290008995	1255.1224105701099
2006.509756401295	9784.486977028422	5050.065436370169	44138.520313775836	1150.7522869573227
2005.3997361014028	9556.944224031826	4888.7286975988845	43463.14081227202	1031.1310849963563
2004.2897158015107	9301.830394886132	4692.205616437211	42619.89332598358	913.4278255598923
2003.1796955016187	8932.3543960841	4438.033327142919	41316.83919150566	802.349869403104
2002.0696752017266	8603.47130922779	4152.9156987342	39955.254572222	683.4734524630876
2000.9596549018345	8204.631144691632	3826.700890877058	39157.9279295085	611.004699703869
1999.8496346019424	7811.488738413114	3530.944661036337	38146.69318989067	545.7879174924321
1998.7396143020503	7525.433472417706	3221.3865801778743	36700.86972143974	485.52609822883295
1997.6295940021582	7074.125215088389	2965.4585775160144	34932.21205157013	439.8816980763772
1996.5195737022661	6763.255190086572	2734.4643875190504	34308.26106800591	372.18961962064066
1995.409553402374	6346.838109367588	2480.9575795265387	32880.19126708941	309.30858311183215
1994.299533102482	6040.7885987330055	2264.464480009678	31808.765265108515	273.14038125593106
1993.18951280259	5772.917129065244	2109.605589583264	31107.00336607584	198.98807992875666
1992.0794925026978	5518.739321222014	1985.2120357412755	29820.08934597928	170.91648609592787
1990.9694722028057	5178.272375083529	1857.1826573358715	28062.711406189406	143.66575011363716
1989.8594519029136	4937.302715078672	1717.6165504803228	27113.17470706734	114.14011109143307
1988.7494316030215	4728.465102268076	1616.0271794528917	26353.627690636105	84.86751135363747
1987.6394113031295	4430.362245749054	1506.1916952464892	25338.283928179146	68.52926023265545
1986.5293910032374	4202.459585266374	1411.7383893430112	23905.437556412962	61.47293925050694
1985.4193707033453	4046.156508339623	1308.8180993373103	23289.850156389424	51.159001170008956
1984.3093504034532	3783.17082765504	1204.45068911513	21944.119458113397	40.592766227535826
1983.1993301035611	3622.2169248134505	1109.8842734099699	21457.457079914602	33.63191049995265
1982.089309803669	3453.162983933182	1017.1082161596777	20358.44334714259	30.274357486086306
1980.979289503777	3196.63627879352	900.3804700020087	19092.292806465903	25.798035187181238
1979.8692692038849	2990.6838100128757	800.4311298463639	18354.967826251188	23.604457954071894
1978.7592489039928	2846.6111093189797	706.966390195281	17382.780575223125	21.351958971903986
1977.6492286041007	2696.832865514777	624.4933268799834	16573.51720706267	19.47323813063039
1976.5392083042086	2589.230656049045	544.0957893897371	16348.68483152989	18.17128969017297
1975.4291880043165	2329.076431745338	462.3881165786111	15299.517052292325	17.25837156051281
1974.3191677044244	2241.2142944689217	406.5964614919594	14928.877876537104	16.107522761676123
1973.2091474045324	2168.506865855542	364.1612173564444	14510.556553329385	14.540602884750601
1972.0991271046403	2070.393739457742	322.75001250528794	13372.563496071944	13.149763472574628
1970.9891068047482	1997.4449767964888	284.4518478585879	12901.178145071986	12.356052027422878
1969.879086504856	1929.698426494931	254.2561656767823	12709.463663101626	10.924348761865637
1968.769066204964	1871.1060486980102	222.2099081301378	12361.568440768344	10.646001079450711
1967.659045905072	1819.354525991801	201.128484644044	12118.658147026052	10.561085353771839
1966.5490256051798	1752.3541152970085	183.35025873414023	11451.649143648112	10.168019403108756
1965.4390053052878	1710.4161572688265	165.5133126888507	11233.601557472872	10.33790233315928
1964.3289850053957	1663.5397745679074	151.83872813991746	10816.967631179663	9.902156562876927
1963.2189647055036	1616.6402495021507	140.49101877757235	10262.625800594098	9.48871082395518
1962.1089444056115	1595.9490092285878	130.7405113578179	10144.095229585273	9.779756848615882
1960.9989241057194	1559.8548101246695	122.67644982532651	9939.838511942546	9.815079014316133
1959.8889038058273	1519.847736972717	114.21644816258005	9721.687925662396	9.6203353202146
1958.7788835059353	1486.6625803278687	107.56327354316714	9460.223046783605	9.258357385974524
1957.6688632060432	1466.722882030867	101.17840664731547	9220.554241634576	9.159930827678027
1956.558842906151	1438.9828692727729	97.48896184490346	8964.346429412317	9.24556544600756
1955.448822606259	1411.299161734801	92.47752047584663	8872.102648157188	9.116482960084445
1954.338802306367	1365.8694482560386	89.21260314530218	8872.102648157188	8.70405708689818
1953.2287820064748	1301.1824047875361	86.93734918660091	8212.283381597314	8.730404444005142
1952.1187617065827	1283.859014860003	83.00977555185014	8201.242289139547	8.12149266116685
1951.0087414066907	1267.406073681755	80.54249143948536	8101.629009608734	8.33114498048508
1949.8987211067986	1230.8415763751825	78.47710285624487	7885.465288222617	7.92743146268516
1948.7887008069065	1209.341738115044	76.79468131738818	7810.8002726076365	7.910157888027791
1947.6786805070144	1189.3673294251264	75.65636615599672	7716.064306914902	7.672558197545513
1946.5686602071223	1192.9470435245937	75.51853890547739	7716.064306914902	7.910157888027791
1945.4586399072302	1180.1259406267009	73.43254471453993	7660.890072140274	7.910157888027791
1944.3486196073382	1143.9596780472718	72.850307746562	7445.103689822884	8.401515709108391
1943.238599307446	1151.3602642355233	72.086207242845	7504.480626091045	8.473682704878787
1942.128579007554	1099.4746275573782	71.60375875206415	7445.103689822884	8.02522325942523
1941.018558707662	1071.7539932194727	70.69921793146919	7384.148831660916	8.401515709108391
1939.9085384077698	1068.8299297324004	70.2236022335543	7439.668720858771	8.401515709108391
1938.7985181078777	1064.6829565984328	69.89413296515512	7384.148831660916	8.401515709108391
1937.6884978079856	1064.249630607669	69.77623762709187	7445.103689822884	8.632232231342908
1936.5784775080936	1063.2856481379677	68.9469935054519	7208.624058431207	8.715502394711054
1935.4684572082015	1068.840195019674	69.4039317340043	7208.624058431207	8.648225454297242
1934.3584369083094	1073.9458540464698	69.99161138652312	7275.970163027044	8.648225454297242
1933.2484166084173	1085.7082469316058	69.99161138652312	7445.103689822884	8.822275524262988
1932.1383963085252	1084.0811588779404	71.01621037755977	7208.624058431207	8.858714192265822
1931.0283760086331	1090.374188863408	71.44423912110048	7275.970163027044	8.504865560331544
1929.918355708741	1096.355462275694	71.42462516765815	7174.557615320106	8.732948372235189
1928.808335408849	1101.1123869946928	72.086207242845	7275.970163027044	8.999313933256573
1927.6983151089569	1106.038038968108	71.79810626164219	7173.982359927325	8.858714192265822
1926.5882948090648	1124.9059609176306	71.79810626164219	7660.890072140274	8.877423702042101
1925.4782745091727	1057.5175399186671	71.99198918040712	7275.970163027044	8.906831249939337
1924.3682542092806	1067.300431355785	71.99198918040712	7275.970163027044	9.05286726070718
1923.2582339093885	1069.204769484413	72.35830254270881	7173.982359927325	9.785986289230097
1922.1482136094965	1071.7440755509028	73.43385269437051	7168.732438597303	10.024504836592255
1921.0381933096044	1082.2290464190137	74.21656884327135	7173.982359927325	10.198047285712573
1919.9281730097123	1081.513142194441	73.96125425495437	7168.732438597303	10.11986139888559
1918.8181527098202	1094.766457261942	74.53557665495556	7524.31618090459	9.92083959395644
1917.708132409928	1089.1453256160585	74.38871173401077	7642.810048510571	9.443637980268088
1916.598112110036	1050.5445587135769	74.96182793928001	7642.810048510571	9.92083959395644
1915.488091810144	1016.0664329522685	75.74120253766239	7660.890072140274	9.58484529547126
1914.3780715102519	1025.5890079582334	76.10031214817485	7892.497300859263	9.673243841713553
1913.2680512103598	1021.7299129263664	76.89309010000609	7810.8002726076365	9.579980850845095
1912.1580309104677	1015.0885125577914	76.43112542106742	7660.890072140274	9.530879540447243
1911.0480106105756	1026.4514326202225	77.02294889828421	7716.064306914902	9.579980850845095
1909.9379903106835	NaN	NaN	NaN	NaN

## Sheet: Skyline_3a_140_acute_chronic
Column1	Column2	Column3	Column4	Column5
	Bayesian Skyline: 3a_140_A_C_1000M_GTR_LNRC_LF.log.txt
Time	Mean	Median	Upper	Lower
2019.9	6662.866178569085	5410.319318545082	17125.60404189951	1609.2891497876283
2019.2669371688276	6662.866178569085	5410.319318545082	17125.60404189951	1609.2891497876283
2018.633874337655	6660.102733654345	5411.784359622898	16678.39783898874	1609.2891497876283
2018.0008115064825	6457.380931281822	5492.330982879476	15935.805307809685	1680.6395059035601
2017.36774867531	6415.359981637341	5522.917801637542	15687.12019275444	1711.4128195528356
2016.7346858441374	6414.25605793378	5522.917801637542	15687.12019275444	1718.2060265259274
2016.1016230129649	6428.97625712672	5535.929767557412	15687.12019275444	1736.1242750289998
2015.4685601817923	6441.27748943145	5540.166651462725	15867.037954631354	1781.2099849187787
2014.8354973506198	6480.225690086096	5613.3360303425	15596.581471180882	1786.9930529476153
2014.2024345194473	6508.092079001178	5633.80640005516	15593.226537677145	1820.3453383128485
2013.5693716882747	6526.593499081865	5658.972677347438	15112.771756327704	1877.8278454095448
2012.9363088571022	6562.749296856111	5721.892916079731	14947.520938622632	1950.2595786160334
2012.3032460259296	6587.902946330942	5764.002888056548	14818.808261602615	2135.589108015943
2011.670183194757	6666.5832874453	5851.420739446151	14813.403083815849	2221.3323398043217
2011.0371203635846	6751.394462537743	5920.279163170737	14913.633893340146	2319.3277252874577
2010.404057532412	6804.871977117317	5972.601433723165	14947.520938622632	2319.3277252874577
2009.7709947012395	6869.58061693533	5991.922176045746	15020.199318659066	2477.3267816507837
2009.137931870067	6907.521154796182	6072.8949937458665	14974.995665941897	2550.512645215456
2008.5048690388944	6956.801189764957	6099.645568873571	14947.520938622632	2601.374938173098
2007.8718062077219	7018.419334486297	6115.585546987614	15112.771756327704	2718.157910163282
2007.2387433765493	7056.019541502147	6161.259990957711	15020.199318659066	2820.514983934036
2006.6056805453768	7064.511633983838	6164.923607342586	15020.199318659066	2897.149356095649
2005.9726177142043	7077.865251684096	6185.864104858497	15020.199318659066	2939.656392257971
2005.3395548830317	7102.342372616737	6211.699047647972	15020.199318659066	3013.666722468062
2004.7064920518592	7113.041617142921	6231.393227274826	15020.199318659066	3157.5489620578155
2004.0734292206866	7106.2935758224	6212.072650087288	15020.199318659066	3177.8850035170785
2003.440366389514	7107.143683350305	6211.699047647972	15020.199318659066	3222.299630321149
2002.8073035583416	7080.664971137526	6188.789606955527	15020.199318659066	3222.299630321149
2002.174240727169	7028.669751744547	6166.223135441517	14913.633893340146	3202.9247010876293
2001.5411778959965	7009.8659638481395	6132.443176428332	14902.900610348563	3202.9247010876293
2000.908115064824	6909.962531750763	6065.309291115254	14723.590136597846	2939.656392257971
2000.2750522336514	6888.544491229723	6044.407869147692	14725.26983992037	2901.297496796934
1999.6419894024789	6842.517152690209	6011.781877825628	14725.26983992037	2996.950363976031
1999.0089265713063	6793.569493086465	5960.002875563194	14723.590136597846	2996.950363976031
1998.3758637401338	6796.001034639782	5927.583601221168	14723.590136597846	2947.0985166163255
1997.7428009089613	6760.6737248534555	5891.797573287369	14725.26983992037	2947.0985166163255
1997.1097380777887	6683.939769507971	5869.667237371926	14457.221894223678	2947.0985166163255
1996.4766752466162	6698.933891863714	5869.667237371926	14457.221894223678	2947.0985166163255
1995.8436124154437	6668.1059233416345	5851.420739446151	14457.221894223678	2916.395043373131
1995.2105495842711	6632.305390360131	5821.453124261033	14346.008401952586	2901.297496796934
1994.5774867530986	6617.959750394478	5827.876453758541	13923.226884527867	2801.727377841178
1993.944423921926	6561.894351906817	5827.461544755173	13822.508387606827	2801.727377841178
1993.3113610907535	6555.9384748617385	5827.876453758541	13823.340335015371	2782.5867778200486
1992.678298259581	6522.058613641994	5792.805781806069	14270.64844767548	2792.6848810370384
1992.0452354284084	6540.144433848449	5778.354410585886	14336.336505567897	2782.5867778200486
1991.412172597236	6523.531621690584	5769.995351961351	14270.64844767548	2780.6182130846823
1990.7791097660634	6458.970484774834	5737.558988100961	13707.873281980354	2792.6848810370384
1990.1460469348908	6382.688365069524	5717.747767170747	13221.516924142115	2718.157910163282
1989.5129841037183	6331.1720243245045	5708.867871468548	13221.516924142115	2688.7062722017663
1988.8799212725457	6305.7539628455515	5688.018378038513	13221.516924142115	2688.7062722017663
1988.2468584413732	6283.28569121571	5665.465094580527	13607.27342044866	2527.4222536191874
1987.6137956102007	6211.081789756486	5657.354305075433	13607.27342044866	2527.4222536191874
1986.9807327790281	6178.3536416281495	5633.087942180403	13707.873281980354	2461.539078694456
1986.3476699478556	6164.7300373653625	5628.896010616914	13707.873281980354	2358.694571743232
1985.714607116683	6110.416740002709	5575.787565853772	13707.873281980354	2124.251171873638
1985.0815442855105	6103.629315231043	5575.787565853772	13707.873281980354	1926.5649401071612
1984.448481454338	6067.273408464239	5555.239318692991	13607.27342044866	1915.4378228491964
1983.8154186231654	6041.544306579505	5546.172051413998	13707.873281980354	1827.9901348710048
1983.182355791993	6016.9774099987335	5504.979780844592	13707.873281980354	1814.2219505698222
1982.5492929608204	5979.817476259942	5468.757981903297	13347.291017875854	1769.969857377955
1981.9162301296478	5919.386481059338	5451.6640006715	13127.57710579905	1666.4616276872177
1981.2831672984753	5900.920322868574	5424.620512071878	13221.516924142115	1515.877113118065
1980.6501044673028	5844.187725622963	5371.914622355387	13347.291017875854	1386.5829144118543
1980.0170416361302	5810.531548669905	5331.680196213874	13607.27342044866	1360.1037781088996
1979.3839788049577	5717.535898970314	5266.890363559669	13127.57710579905	1318.4102238905946
1978.7509159737851	5643.186529512624	5223.221093668719	13127.57710579905	1065.7912152143072
1978.1178531426126	5574.123591834286	5167.435464014654	13607.27342044866	823.3938903666696
1977.48479031144	5535.440900995389	5108.605706968389	13607.27342044866	866.6977277890585
1976.8517274802675	5401.270358827598	4972.031777907802	12962.162690104551	727.8076823320473
1976.218664649095	5297.707017887594	4870.07355529716	12962.162690104551	671.9569138179336
1975.5856018179225	5238.9942979676425	4830.620241652743	12962.162690104551	646.7717161103433
1974.95253898675	5135.316683396248	4745.492869913686	12712.608747745506	583.3045161450215
1974.3194761555774	5063.266176182704	4652.923454371959	12869.52481029098	545.2017145676986
1973.6864133244048	4981.112814734206	4555.65632723387	12712.608747745506	513.513867345381
1973.0533504932323	4863.882987906418	4489.159691185024	12502.511282962989	462.17853566273175
1972.4202876620598	4743.404064593515	4426.860678190719	11846.151048306947	412.4001059650607
1971.7872248308872	4705.675583138103	4397.480358664927	11846.151048306947	303.11182662347403
1971.1541619997147	4624.728726698698	4290.730630605309	12315.966069995631	255.88139250006355
1970.5210991685422	4448.001512873711	4113.5413489186185	11846.151048306947	198.6798040861649
1969.8880363373696	4392.042082212697	4072.765500565785	11609.855215238158	198.6798040861649
1969.254973506197	4295.315226613928	3820.6644405204156	11609.855215238158	176.13989069988025
1968.6219106750245	4215.79396255492	3713.487628627721	11846.151048306947	150.73131860845797
1967.988847843852	4123.665409201041	3645.3898169471495	11609.855215238158	130.08596527570705
1967.3557850126795	4017.3614566316573	3487.7316790863683	11609.855215238158	119.84271617164475
1966.722722181507	3932.7419533739835	3299.8522652343745	11609.855215238158	96.93470267923198
1966.0896593503344	3787.0533150303118	3078.7258803732525	11148.657715681506	84.28129004159545
1965.4565965191618	3661.9964650668985	2853.5405254535253	11086.57554860987	86.77565429820393
1964.8235336879893	3552.831242868826	2689.6122063090615	11086.57554860987	80.78385424684411
1964.1904708568168	3471.696912823089	2549.4370148936005	11086.57554860987	73.37349261621851
1963.5574080256442	3397.1012151768355	2436.697906178861	10965.32871090682	62.539126877656116
1962.9243451944717	3318.752023706208	2329.5638560404304	10965.32871090682	52.79828034834795
1962.2912823632992	3239.3039949345603	2217.689647810354	10965.32871090682	44.67795888854751
1961.6582195321266	3162.607709685682	2029.1061127558914	10652.593463637111	42.786981113006554
1961.025156700954	3054.341701366507	1826.012614018505	10535.067438082024	39.95617150371529
1960.3920938697815	2966.406041664296	1705.988340317509	10535.067438082024	38.77728427300937
1959.759031038609	2867.007464413695	1598.2906031061589	10327.51756827379	36.17671639378245
1959.1259682074365	2795.878317864181	1497.6129023857434	10327.51756827379	33.747485616090756
1958.492905376264	2730.7866779547153	1399.7004736370534	10286.457455377657	27.02791890975073
1957.8598425450914	2646.833244092687	1334.510507068425	10143.61971106032	26.97070385408216
1957.2267797139189	NaN	NaN	NaN	NaN

## Sheet: Skyline_3a_62_acute
Column1	Column2	Column3	Column4	Column5
Data filetab description: Bayesian Skyline: 3a_acute_62_final_GTR_LNRC_1000M.log.txt
Time	Mean	Median	Upper	Lower
2019.9	2342.24605477433	1715.3764487348285	7254.788861964011	381.4044328611885
2019.2276898002742	2342.24605477433	1715.3764487348285	7254.788861964011	381.4044328611885
2018.5553796005483	2342.24605477433	1715.3764487348285	7254.788861964011	381.4044328611885
2017.8830694008225	2342.24605477433	1715.3764487348285	7254.788861964011	381.4044328611885
2017.2107592010966	2342.24605477433	1715.3764487348285	7254.788861964011	381.4044328611885
2016.5384490013707	2312.718114325813	1717.554430953014	7230.366468033342	386.9230969897226
2015.8661388016449	2273.444242960588	1747.5936884852788	6902.517154575738	403.98754515125705
2015.193828601919	2246.6309878312204	1801.651550342183	6603.270616723085	422.61167667404305
2014.5215184021931	2280.4739194315584	1884.0653966311556	6489.813970050743	449.1000585098115
2013.8492082024673	2367.8868267953876	2007.428226918886	6488.293827977543	494.4280827148396
2013.1768980027414	2498.481770299011	2186.5059755366206	6507.898885365251	560.4270045656995
2012.5045878030155	2662.2537562789166	2366.5883356451814	6592.895185057269	672.1871541160054
2011.8322776032896	2832.4364083915007	2528.7153467238923	6704.206220694812	807.2963450745939
2011.1599674035638	2977.1063337534124	2670.9127475135783	6793.995579288686	970.9126718939594
2010.487657203838	3098.5805908785005	2779.0315906616565	6984.434236748816	1094.8199446034796
2009.815347004112	3189.3895298034836	2865.937166358956	7068.776291054491	1193.7169579009906
2009.1430368043862	3258.1583563617314	2917.7004625566806	7226.379583206006	1279.328622106898
2008.4707266046603	3299.3775561036805	2949.402311819897	7268.793454923703	1319.6894406291913
2007.7984164049344	3325.767546998715	2974.326813820358	7335.521288038116	1354.275727268926
2007.1261062052085	3342.4306267352217	2991.101507588116	7355.792780416486	1362.0244106613343
2006.4537960054827	3364.089786548095	3014.346706256432	7368.2079633781905	1386.0721746956137
2005.7814858057568	3390.0757204545876	3043.9511763271953	7368.2079633781905	1409.8869498493586
2005.109175606031	3417.51963544189	3074.0961503607346	7464.069697240584	1431.1691973845832
2004.436865406305	3456.253076345888	3110.105827303671	7522.731288985645	1458.4209963234525
2003.7645552065792	3494.2238010675983	3146.9442009181284	7575.4240566083745	1486.510138924513
2003.0922450068533	3519.859942733086	3168.7821382816755	7640.2808270373425	1505.140081381679
2002.4199348071274	3548.759331656083	3195.849544640684	7692.656306222832	1528.818118351373
2001.7476246074016	3583.549680794842	3228.2732560956683	7699.160288347712	1542.4573006501798
2001.0753144076757	3608.110947564399	3247.5801344220463	7757.492796951475	1547.899652023766
2000.4030042079498	3633.152275587159	3267.0361164266446	7864.031795743741	1555.8303215191518
1999.730694008224	3659.494375945932	3290.090849521928	7960.608065535564	1562.8493622861204
1999.058383808498	3683.156248179215	3305.703027916362	8018.324014769897	1573.8692049235283
1998.3860736087722	3704.210833810714	3318.086834458469	8086.539047547531	1575.0939668838878
1997.7137634090464	3724.8111517585153	3329.114971904207	8105.304020059188	1582.51345072273
1997.0414532093205	3740.9190096301977	3334.210325903914	8190.608505584636	1579.5686941722604
1996.3691430095946	3760.014875805427	3346.6457024090155	8323.3664779106	1579.5686941722604
1995.6968328098687	3776.1282851997457	3352.6191225277803	8489.204941010543	1576.1774543493812
1995.0245226101429	3779.594352712604	3354.923589769486	8489.204941010543	1571.682247176147
1994.352212410417	3789.9964542591583	3358.441384397584	8532.445883397686	1552.2709691619432
1993.6799022106911	3796.242682459351	3362.422862940816	8561.569764866366	1541.6922282778194
1993.0075920109653	3804.036824728587	3371.060514546759	8623.51386518941	1510.1720925284774
1992.3352818112394	3799.3386479474793	3369.7083957728128	8628.917777430588	1459.3618420062974
1991.6629716115135	3788.329253545058	3366.9490812479885	8646.76671631338	1339.5969049068497
1990.9906614117876	3770.321961494617	3356.8591448044454	8660.470562996881	1052.3800273261677
1990.3183512120618	3743.5208312628024	3346.9779668963997	8699.954791570335	569.553130985969
1989.646041012336	3712.474838801334	3336.1463970287887	8709.818380394616	283.4915230216638
1988.97373081261	3669.9313507105703	3327.0007068653663	8709.818380394616	204.86937212338617
1988.3014206128842	3622.030921165713	3307.5068555789585	8699.954791570335	165.89203869003126
1987.6291104131583	3564.9125773011738	3284.11891824957	8785.150161395366	137.32553814668208
1986.9568002134324	3493.6325765304223	3246.3823059004185	8862.194863800527	115.74346135431263
1986.2844900137065	3419.2241885206836	3210.7396133738425	8862.194863800527	91.07544198887413
1985.6121798139807	3322.749163562243	3151.051328236708	8833.987198173745	77.22425209354049
1984.9398696142548	3236.2998663817148	3099.116475579677	8798.848505854852	55.33341044467563
1984.267559414529	3124.7220263943623	3021.740958231489	8761.821689943217	42.18421392332469
1983.595249214803	3013.0777980691823	2927.758805437318	8798.848505854852	35.00092800430629
1982.9229390150772	2907.1017991137783	2840.4186210409844	8774.973508914549	29.314459379362532
1982.2506288153513	2797.1013518383884	2710.1387960328343	8774.973508914549	24.959497858270147
1981.5783186156254	2676.693388436222	2563.2834359544104	8660.051741185882	21.817778828222583
1980.9060084158996	2560.0378210964072	2292.919960502538	8646.76671631338	17.146986794439712
1980.2336982161737	2435.9377236631694	1832.3580342121581	8586.692422714708	14.426910139694936
1979.5613880164478	2333.321041931387	1046.5477660232439	8605.878700367444	12.046563293258274
1978.889077816722	2223.7817584266068	622.6467501498686	8576.323201840003	10.522076571655509
1978.216767616996	2116.942465874433	465.49637240345515	8561.569764866366	8.497977911252871
1977.5444574172702	2011.3960202082278	379.67481725709916	8574.866721964794	7.5925007935167175
1976.8721472175444	1910.9020141078781	318.0266634071365	8561.569764866366	6.52446624835936
1976.1998370178185	1809.1996075191357	275.5920902157841	8513.794056482295	5.673526136910407
1975.5275268180926	1716.8039047992297	239.3375020814691	8454.087796310385	5.43119238867852
1974.8552166183667	1632.3391694904917	209.9629804620497	8419.48702954627	4.995898000323283
1974.1829064186409	1560.2919687325225	187.65486145693183	8398.564377782672	4.843457678297999
1973.510596218915	1482.1129403348912	163.49327402693342	8284.396856660282	4.55465950399134
1972.8382860191891	1412.3971661845208	142.96712408432114	8265.892169077293	4.297170817404527
1972.1659758194633	1353.8353293436674	125.80375286234454	8230.27665755945	4.273886818864427
1971.4936656197374	1285.3019957132612	113.52372148031014	8206.117987703316	4.04503685187257
1970.8213554200115	1226.6628695550316	101.94924516876942	8199.928483637084	3.728103328394952
1970.1490452202856	1167.9489421433034	90.22357635724121	8186.369689661907	3.6433010210986767
1969.4767350205598	1124.1244215752124	82.1605659058941	8148.009262427445	3.5583299839294833
1968.804424820834	1074.731767110257	74.30215021586817	8148.009262427445	3.291568453371483
1968.132114621108	1044.9920377495241	68.48649023569547	8155.662428854785	3.318734882855379
1967.4598044213822	1003.4113533497033	62.43072142213869	8104.986051269845	3.1427901437831323
1966.7874942216563	971.0504136960673	58.15236407158043	8074.8826560882235	3.0079894834113063
1966.1151840219304	937.9232165251811	54.847420402263474	8022.065759226758	2.978282509315613
1965.4428738222045	907.1770859443468	51.769755286589955	7956.539889499846	2.8845413347283295
1964.7705636224787	889.4657375328167	49.922213479157065	8018.310061668174	2.9719244932050666
1964.0982534227528	863.5554345175094	46.94962148309049	7956.539889499846	2.8782867156065852
1963.425943223027	839.2189854360632	45.54068622418052	7956.539889499846	2.96612849856693
1962.753633023301	823.5188846916309	44.5903066392698	7968.40622832675	2.9059753172518166
1962.0813228235752	800.6621037052399	43.955815956899336	7930.218353223659	2.94943555319912
1961.4090126238493	789.9417879783304	42.39004183386753	7948.96941754261	2.718561905754207
1960.7367024241235	767.195227388102	41.46402513318453	7836.533457092816	2.7044999843489608
1960.0643922243976	754.6004330469708	40.575044236874795	7930.218353223659	2.6387376109393705
1959.3920820246717	735.1231442012646	39.217259391287925	7836.533457092816	2.5507985397615323
1958.7197718249458	718.1812384800437	38.64261114559094	7728.448400618568	2.652253198611004
1958.04746162522	700.5484439234632	37.775652483500686	7699.160288347712	2.567219519611015
1957.375151425494	693.6579630926341	37.591743307438485	7835.954520574664	2.6775054656676103
1956.7028412257682	688.0737203452961	36.19694135693448	7930.218353223659	2.686965207937581
1956.0305310260424	687.1596615797506	35.747847985660485	7948.96941754261	2.7150900456112956
1955.3582208263165	668.4818612548019	34.55805466843091	7948.96941754261	2.7174154732151408
1954.6859106265906	649.329667565858	33.42153186192601	7930.218353223659	2.77357809077333
1954.0136004268647	642.8427169279084	33.46420666806103	7971.744435343431	2.7839626231610444
1953.3412902271389	634.9254488907053	34.4427153145362	7948.96941754261	2.730750127500322
